# Supplementary material for: HPV Status as Prognostic Biomarker in Head and Neck Cancer—Which Method Fits the Best for Outcome Prediction?
Source: Cancers (Basel). 2021 Sep 21;13(18):4730. doi: 10.3390/cancers13184730 (PMC8469433; doi:10.3390/cancers13184730)
Supplement: Supplementary file 1 [file cancers-13-04730-s001.zip]

Archive with 1 entries (1 files):
- cancers-1363757-supplementary.pdf
